# Supplementary material for: Infections in patients with adverse reactions to the use of unknown modeling substances for soft tissue enhancement in Cali, Colombia
Source: PLoS One. 2023 Feb 9;18(2):e0277958. doi: 10.1371/journal.pone.0277958 (PMC9910686; doi:10.1371/journal.pone.0277958)
Supplement: S1 File — (XLSX) [file pone.0277958.s001.xlsx]

## Sheet: S1 Table MALDI_TOF data
Infections in patients with adverse reactions to the use of unknown modeling substances for soft tissue enhancement in Cali, Colombia.
Supplementary table 1
Bacterial strains identified by MALDI-TOF from tissue samples from patients with adverse reactions to the use of unknown modeling substances
Patient	Isolated microorganism	MALDI-TOF Score Value
3	Stenotrophomona malthofilia	2.51
	Bacillus cereus	2.14
	Lysinibacillus boronitolerans	2.10
5	Staphylococcus warneri	2.32
	Bacillus oceanisediminis/ Bacillus firmus	2.33
	Pseudomas stutzeri	2.24
9	Bacillus cereus	2.38
12	Bacillus cereus	1.98
	Pseudomas stutzeri	2.20
13	Pseudomas stutzeri	2.42
	Bacillus cereus	2.12
14	Witouth isolation	not performed
18	Mycobacterium fortuitum	not performed
19	Mycobacterium fortuitum	not performed
25	Bacillus oceanisediminis	2.21
28	Witouth isolate	not performed
39	Enterococcus faecalis	2.48
	Staphylococcus epidermidis	2.19
41	Bacillus cereus	1.73
42	Bacillus cereus	2.14
	Mycobacterium fortuitum	not performed
45	Bacillus cereus	2.28
51	Candida parapsilosis	2.24
52	Cutibacterium avidum	2.18
63	Mycobacterium fortuitum	not performed
	Staphylococcus capitis	2.23
77	Staphylococcus hominis	2.23
96	Staphylococcus lugdunensis	2.00
107	Mycobacterium fortuitum	not performed
115	Salmonella sp	2.20
116	Salmonella sp	2.18
