# Supplementary material for: Infections in patients with adverse reactions to the use of unknown modeling substances for soft tissue enhancement in Cali, Colombia
Source: PLoS One. 2023 Feb 9;18(2):e0277958. doi: 10.1371/journal.pone.0277958 (PMC9910686; doi:10.1371/journal.pone.0277958)
Supplement: S2 File — (XLSX) [file pone.0277958.s002.xlsx]

## Sheet: S2 Table Genes identified
Infections in patients with adverse reactions to the use of unknown modeling substances for soft tissue enhancement in Cali, Colombia.
Supplementary table 2
Virulence, biofilm, and resistance genes identified in the B. cereus isolates
Virulence- associated genes
Gene	Isolates
	09	041	045
nheB	+	+	+
nheA	+	+	+
hblA	-	+	+
nheC	+	+	+
hblC	-	+	+
hblD	-	+	+
cytK2	+	+	+
cerA	+	+	+
cerB	+	+	+
clo	+	+	+
entFM	+	+	+
entA	+	+	+
hlyR	-	+	+
hblB	-	+	+
bpsD	+	+	-
bpsF	+	+	-
sph	+	+	+
bpsE	+	+	+
inhA	+	+	+
inhA1	-	+	+
inhA2	+	-	+
bpsH	-	-	+
plc	-	+	+
plcB	+	+	+
plcA	+	+	+
Biofilm-associated genes
codY	+	+	+
sigB	+	+	+
xerC	+	+	+
clpY	+	-	-
clpQ	-	-	-
purA	+	+	+
purB	+	+	+
purC	+	-	+
purD	+	+	-
purE	+	-	+
purF	+	-	+
purH	+	-	-
purK	+	-	+
purL	+	+	+
purM	-	-	+
purN	+	+	-
purQ	-	-	+
purS	+	+	+
yezC	-	-	-
epsA	-	-	-
epsB	-	-	-
epsD	+	-	-
epsG	+	-	-
epsK	-	-	-
epsM	-	-	-
epsO	-	-	-
sipW	-	+	+
tasA	-	-	-
sinR	+	+	+
sinl	-	-	-
tapA	-	-	-
aad	-	-	-
sigB	+	+	+
Genes associated with resistance
FosB	+	+	+
glyA	+	+	+
BLA1	+	+	+
ghrB	-	-	+
gly	+	-	-
vanR-B	+	-	-
mph	+	-	-
mph-L	+	-	-
BLA2	+	-	-
*The average of the identity and coverage percentages for each virulence gene was of 95/100, except bpsF gene with 50,4/98 (Id%/Cov%).
