# Supplementary material for: Infections in patients with adverse reactions to the use of unknown modeling substances for soft tissue enhancement in Cali, Colombia
Source: PLoS One. 2023 Feb 9;18(2):e0277958. doi: 10.1371/journal.pone.0277958 (PMC9910686; doi:10.1371/journal.pone.0277958)
Supplement: S3 File — (XLSX) [file pone.0277958.s003.xlsx]

## Sheet: S3 Table strains  
Infections in patients with adverse reactions to the use of unknown modeling substances for soft tissue enhancement in Cali, Colombia.
Supplementary table 3
Pathogenic and nonpathogenic strains of B. cereus used to determine phylogenetic relationships with isolates sequenced in this study
Origin	Genome name	NCBI Taxon ID	Genome ID
Clinical samples
	B. cereus 1320	1396	13963015
	B. cereus 1321	1396	13963010
	B. cereus 1965	1396	13963009
	B. cereus 1966	1396	13963003
	B. cereus 1967	1396	13963004
	B. cereus 1968	1396	13963005
	B. cereus 1969	1396	13963006
	B. cereus 1970	1396	13963007
	B. cereus 1971	1396	13963008
	B. cereus 1972	1396	13963002
	B. cereus 1974	1396	13963000
	B. cereus 1975	1396	13962998
	B. cereus 1976	1396	13962999
	B. cereus 1977	1396	13962997
	B. cereus 1978	1396	13963001
	B. cereus 1979	1396	13962996
	B. cereus 1980	1396	13962988
	B. cereus 1981	1396	13962991
	B. cereus 1982	1396	13962992
	B. cereus 1983	1396	13962990
	B. cereus 1984	1396	13962993
	B. cereus 1985	1396	13962995
	B. cereus 1986	1396	13962989
	B. cereus 1987	1396	13962994
	B. cereus 1988	1396	13962986
	B. cereus 2137	1396	13962987
	B. cereus 2142	1396	13962985
	B. cereus 2216	1396	13962981
	B. cereus 2217	1396	13962979
	B. cereus 2355	1396	13962980
	B. cereus 2357	1396	13962982
	B. cereus 2358	1396	13962982
	B. cereus 2511	1396	13962960
	B. cereus 2561	1396	13962964
	B. cereus 2562	1396	13962965
	B. cereus 2563	1396	13962949
	B. cereus 2564	1396	13962953
	B. cereus 2754	1396	13962951
	B. cereus 2758	1396	13962952
	B. cereus 2795	1396	13962954
	B. cereus 2796	1396	13962955
	B. cereus 2797	1396	13962957
	B. cereus 2798	1396	13962956
	B. cereus 2799	1396	13962958
	B. cereus 458	1396	13963029
	B. cereus 459	1396	13963028
	B. cereus 461	1396	13963024
	B. cereus 466	1396	13963023
	B. cereus 606	1396	13963030
	B. cereus 607	1396	13963025
	B. cereus 627	1396	13963026
	B. cereus 636	1396	13963027
	B. cereus 720	1396	13963017
Environmental samples	B. cereus 1083	1396	13963019
	B. cereus 1088	1396	13963018
	B. cereus 1091	1396	13963016
	B. cereus 1092	1396	13963012
	B. cereus 1093	1396	13963020
	B. cereus 1095	1396	13963011
	B. cereus 1097	1396	13963014
	B. cereus 2493	1396	13962984
	B. cereus 2494	1396	13962971
	B. cereus 2495	1396	13962972
	B. cereus 2496	1396	13962973
	B. cereus 2497	1396	13962975
	B. cereus 2498	1396	13962978
	B. cereus 2499	1396	13962974
	B. cereus 2500	1396	13962976
	B. cereus 2501	1396	13962977
	B. cereus 2502	1396	13962969
	B. cereus 2503	1396	13962968
	B. cereus 2504	1396	13962970
	B. cereus 2505	1396	13962959
	B. cereus 2506	1396	13962961
	B. cereus 2507	1396	13962962
	B. cereus 2525	1396	13962963
	B. cereus 2526	1396	3962966
	B. cereus 2527	1396	13962967
	B. cereus 2640	1396	13962950
	B. cereus 4055	1396	13962948
